# Supplementary material for: Losing identity: structural diversity of transposable elements belonging to different classes in the genome of Anopheles gambiae
Source: BMC Genomics. 2012 Jun 22;13:272. doi: 10.1186/1471-2164-13-272 (PMC3442997; doi:10.1186/1471-2164-13-272)
Supplement: Additional file 1 — Tabl S1. Catalog of transposable elements described in Anopheles gambiae to date. There are three worksheets in the excel file named “LTRs”, “NLTRs,” and “CLASS II”. Each contains information regarding the main TE classes and orders of the respective elements. The source where the specific family was described for the first time is presented. Each worksheet contains a table describing the number of full-length, truncated sequences, Solo-LTRs, and MITEs (for the LTR and class II, respectively) and the total number of families for each superfamily. [file 1471-2164-13-272-S1.xls]

## Sheet: LTRs
LTRs
Class	Order	Superfamily	Family Names	TOTAL (inlcuding incomplete sequences, mainly considered active by authors)	FULL sequences	Truncated	Solo_LTRs	Reference
I	LTR	Copia	Copia1_AG		4		20	Kapitonov V.V., Pavlicek A. and Jurka J. RB, 2003				Superfam	FULL	Truncated	Solo-LTR	TOTAL	No of families
			Copia2_AG		3		7	Parkes J.R., Warren M.A. and Crampton M.J. Genebank				Copia	52	0	72	124	10
			Copia3_AG		14		20	Pavlicek A., Kapitonov V.V. and Jurka J. RB 2003				Gypsy	415	155	421	991	78
			Copia4_AG		6		20	Pavlicek A., Kapitonov V.V. and Jurka J. RB 2003				PaoBEL	247	21	162	430	39
			Copia5_AG		5		5	Pavlicek A., Kapitonov V.V. and Jurka J. RB 2003				TOTAL	714	176	655	1545	127
			Copia6_AG		4		unidentified	Fernandez-Medina et al. BMC Genomics, 2011
			Copia7_AG		4		unidentified	Fernandez-Medina et al. BMC Genomics, 2011
			Mtanga		12			Rohr et al. Mol Biol Evol. 2002
			RETREO16	Related to AACOPIA1 from Aedes aegypti			?	Jurka J. and Drazkiewicz A. RB 2002
			RETRO92	Related to AACOPIA1 from Aedes aegypti			?	Jurka J. and Drazkiewicz A. RB 2002
					52		72
		Mdg1	Gypsy1		12		0	Kapitonov V.V., Pavlicek A. and Jurka J. RB, 2003
			Gypsy2		20		0	Kapitonov V.V., Pavlicek A. and Jurka J. RB, 2003
			Gypsy3		20		0	Pavlicek A., Kapitonov V.V., Drazkiewicz A. and Jurka J. RB, 2003
			Gypsy4		10		0	Pavlicek A., Kapitonov V.V. and Jurka J. RB, 2003
			Gypsy5		15		0	Pavlicek A., Kapitonov V.V. and Jurka J. RB, 2003
			Gypsy6		3		0	Pavlicek A., Kapitonov V.V. and Jurka J. RB, 2003
			Gypsy7		5		30	Kapitonov V.V. and Jurka J. RB, 2003
		Mdg1	Gypsy8=RETRO23_AG	55	8	2	45	Tubio et al			# copy number from original paper
		Mdg1	Gypsy9/8/15	153	16		63
		Mdg1	Gypsy10		4		14
		Mdg1	Gypsy11		7		7
		Mdg1	Gypsy12		5		2
		Mdg1	Gypsy13		4		3
		Mdg1	Gypsy14		9		4
		Mdg1	Gypsy15		3		2				¨¨ Solos of G9 and 15 are grouped together due to high similarity
		Mdg1	Gypsy16	20	6		11
		Mag	Gypsy17		7		24				** Evolution of the mdg1 lineage of the Ty3/gypsy group of LTR retrotransposons in Anopheles gambiae
		Mag	Gypsy18	32	18	10	4				Jose Manuel C Tubı́oa, Javier C Costasb and Horacio F NaveiraCorresponding Author Contact Information
		Mag	Gypsy19	7	2	5	0
		Mag	Gypsy20	10	1	5	3				$$ Structural and Evolutionary Analyses of the Ty3/gypsy Group of LTR Retrotransposons in the Genome of Anopheles gambiae
		Mag	Gypsy21	25	16		9				1. Jose Manuel C. Tubío, 2. Horacio Naveira and 3. Javier Costas
		Mag	Gypsy22	4	2	2	0
		Mag	Gypsy23	4	1	1	1				/*/ evolutionary dynamics of the Ty3/Gypsys LTR retrotransposon in the genome of An, gambaie
		Mag	Gypsy24	6	0	4	1				Tubio et al 2011
		Mag	Gypsy25	9	1	5	2
		Mag	Gypsy26	6	0	4	0
		Mag	Gypsy27	5	1	2	1
		Mag	Gypsy28	4	0	1	2
		Mdg3	Gypsy29	7	4	2	1
		Mdg3	Gypsy30	19	3	3	6
		Mdg3	Gypsy31	11	2	2	6
		Mdg3	Gypsy32	21	7	4	4
		Mdg3	Gypsy33	7	4		3
		Mdg3	Gypsy34	15	1	7	3
		Mdg3	Gypsy35	24	4	4	3
		Mdg3	Gypsy36	9	1	2	2
		Mdg3	Gypsy37	8	1	3	3
		Mdg3	Gypsy38	13	0	4	2
		Gypsy	Gypsy39	31	1	6	11
		Gypsy	Gypsy40	6	0	3	2
		Gypsy	Gypsy41	13	0	6	6
		Gypsy	Gypsy42	8	1	2	1
		Gypsy	Gypsy43	4	0	4	0
		Gypsy	Gypsy44	7	1	3	1
		Gypsy	Gypsy45	11	6	0	5
		Gypsy	Gypsy46	15	2	5	6
		Gypsy	Gypsy47	13	8		5
		CsRn1	Gypsy48	11	6	1	3
		CsRn1	Gypsy49	5	4		1
		CsRn1	Gypsy50	29	5	14	7
		CsRn1	Gypsy51	27	23		4
		CsRn1	Gypsy52	32	1	14	13
		CsRn1	Gypsy53	12	6	0	6
		Mdg1	Gypsy54	13	4		9
		Mag	Gypsy55	12	6		6
		Mag	Gypsy56	7	1	3	1
		Mag	Gypsy57	20	10	0	10
		Mag	Gypsy58	14	7	1	6
		Mag	Gypsy59	8	6		2
		Mag	Gypsy60	8	8	0	0
		Mag	Gypsy61	7	5		2
		Mag	Gypsy62	10	7		3
		Mag	Gypsy63	14	10	0	4
		Mag	Gypsy64	7	6		1
		Mag	Gypsy65	5	5		0
		Mag	Gypsy66	6	1	4	0
		Mag	Gypsy67	12	8		4
		Mag	Gypsy68	6	6		0
		Mag	Gypsy69	10	1	5	1
		CsRn1	Gypsy70	16	0	8	4
		Mdg3	Gypsy71	17	7		8
		Mdg3	Gypsy72	8	0	4	1
			Invader		uninformed	uninformed	uninformed	Kapitonov V.V. and Jurka J. RB, 2002
			RETRO14	Related to BLASTOPIA, INVADER, and MDG3 from Drosophila melanogaster	uninformed	uninformed	uninformed	Kapitonov V.V. and Jurka J. RB, 2002
			RETRO43	Related to MDG1 and STALKER2 from Drosophila melanogaster	uninformed	uninformed	uninformed	Kapitonov V.V. and Jurka J. RB, 2002
			RETRO981	Related to BLASTOPIA, MDG3 and INVADER from Drosophila melanogaster	uninformed	uninformed	uninformed	Kapitonov V.V. and Jurka J. RB, 2002
			RETRO993	Related to MAG from Bombyx mori and IDEFIX from Drosophila melanogaster	uninformed	uninformed	uninformed	Kapitonov V.V. and Jurka J. RB, 2002
			RETRO99	Related to NINJA from Drosophila simulans and MAG from Bombyx mori	uninformed	uninformed	uninformed	Kapitonov V.V. and Jurka J. RB, 2002
		Mdg3	AAAB01008181		3		2	Tubio, et al, 2011
			AAAB01008445		0		5	Tubio, et al, 2011
			AAAB01008851		2		1	Tubio, et al, 2011
			AAAB01008967		5		6	Tubio, et al, 2011
		Mag	AAAB01008811		5		3	Tubio, et al, 2011
			AAAB01008852		2		4	Tubio, et al, 2011
			AAAB01008880		9		5	Tubio, et al, 2011
			AAAB01008986		4		1	Tubio, et al, 2011
			TOTAL	670	415	155	421
		PaoBEL	AGM1	Moose	30		?	Biessmann, et al. Insect Mol Biol, 1999
			BEL1		20		100	Kapitonov V.V. and Jurka J. RB, 2003
			BEL2		5	18	50	Kapitonov V.V. and Jurka J. RB, 2003
			BEL3		4		0	Kapitonov V.V. and Jurka J. RB, 2003
			BEL4		10		0	Kapitonov V.V., Pavlicek A., Drazkiewicz A. and Jurka J. RB, 2003
			BEL5		20		0	Kapitonov V.V., Pavlicek A., Drazkiewicz A. and Jurka J. RB, 2003
			BEL6		13		0	Kapitonov V.V., Pavlicek A. and Jurka J, RB, 2003
			BEL7		11		9	Kapitonov V.V., Pavlicek A. and Jurka J, RB, 2003
			BEL8		12		0	Kapitonov V.V., Pavlicek A. and Jurka J, RB, 2003
			BEL9		18	3	0	Kapitonov V.V., Pavlicek A. and Jurka J, RB, 2003
			BEL10		7		3	Kapitonov V.V., Pavlicek A. and Jurka J, RB, 2003
			BEL11		10		0	Kapitonov V.V., Pavlicek A., Drazkiewicz A. and Jurka J. RB, 2003
			BEL12		20		0	Kapitonov V.V., Pavlicek A., Drazkiewicz A. and Jurka J. RB, 2003
			BEL13		6		0	Kapitonov V.V., Pavlicek A. and Jurka J, RB, 2003
			BEL14		16		0	Kapitonov V.V., Pavlicek A. and Jurka J, RB, 2003
			BEL15		6		0	Kapitonov V.V., Pavlicek A. and Jurka J, RB, 2003
			BEL16		18		0	Kapitonov V.V., Pavlicek A., Drazkiewicz A. and Jurka J. RB, 2003
			BEL17		11		0	Kapitonov V.V., Pavlicek A., Drazkiewicz A. and Jurka J. RB, 2003
			BEL18		4		0	Kapitonov V.V. and Jurka J. RB, 2003
			BEL19		?		0	Kapitonov V.V. and Jurka J. RB, 2003
			BEL20		3		0	Fernandez Medina et al 2011
			BEL21		3		0	Fernandez Medina et al 2011
			RETRO18_AG_LTR	Related to ROO and DIVER from Drosophila melanogaster			?	Jurka J. and Drazkiewicz A. RB, 2002
			RETRO1_AG_LTR	Related to NINJA from Drosophila simulans			?	Jurka J. and Drazkiewicz A. RB, 2002
			RETRO20_AG_LTR	Related to NINJA of Drosophila simulans			?	Jurka J. and Drazkiewicz A. RB, 2002
			RETRO33_AG_LTR	Related to BEL and ROO from Drosophila melanogaster			?	Jurka J. and Drazkiewicz A. RB, 2002
			RETRO6_AG_LTR	Related to DIVER2 from Drosophila melanogaster			?	Jurka J. and Drazkiewicz A. RB, 2002
			RETRO76_AG_LTR	Related to NINJA from Drosophila simulans and ROO from Drosophila melanogaster			?	Jurka J. and Drazkiewicz A. RB, 2002
			RETRO931_AG_LTR	Related to ROO and ROOA from Drosophila melanogaster			?	Jurka J. and Drazkiewicz A. RB, 2002
			RETRO932_AG_LTR	Related to AGM1 from Anopheles gambiae			?	Jurka J. and Drazkiewicz A. RB, 2002
			RETRO933_AG_LTR	Related to NINJA from Drosophila simulans			?	Jurka J. and Drazkiewicz A. RB, 2002
					247	21	162
			TOTAL		714	176	655

## Sheet: NLTRs
NLTR
Class	Order	Superfamily	Family Names	Number of Full-length Sequences	Number of truncated sequences	Reference
I	NLTR	CR1	Ag-CR1-1		46	Biedler & Tu, Mol Biol Evol 2003						Superfam	FULL	Truncated	No of Families
			Ag-CR1-2		28	Biedler & Tu, Mol Biol Evol 2003						CR1	33	4014	31
			Ag-CR1-3	4	228	Biedler & Tu, Mol Biol Evol 2003			recently active			I	4	173	7
			Ag-CR1-4		41	Biedler & Tu, Mol Biol Evol 2003						Jockey	17	467	25
			Ag-CR1-5		32	Biedler & Tu, Mol Biol Evol 2003						L1	6	150	6
			Ag-CR1-6	3	28	Biedler & Tu, Mol Biol Evol 2003						L2	2	163	4
			Ag-CR1-7	3	209	Biedler & Tu, Mol Biol Evol 2003			recently active			Loner	2	115	3
			Ag-CR1-8		28	Biedler & Tu, Mol Biol Evol 2003						Outcast	8	112	11
			Ag-CR1-9		276	Biedler & Tu, Mol Biol Evol 2003						R1	0	354	19
			Ag-CR1-10		80	Biedler & Tu, Mol Biol Evol 2003						R4	0	9	2
			Ag-CR1-11		30	Biedler & Tu, Mol Biol Evol 2003						R6	0	36	3
			Ag-CR1-12		149	Biedler & Tu, Mol Biol Evol 2003						R7	0	14	2
			Ag-CR1-13 = AGAM2	6	233	Biedler & Tu, Mol Biol Evol 2003						RT	46	0	4
			Ag-CR1-14		66	Biedler & Tu, Mol Biol Evol 2003						RTE	11	2469	2
			Ag-CR1-15		79	Biedler & Tu, Mol Biol Evol 2003						SINEX	0	10000	2
			Ag-CR1-16		13	Biedler & Tu, Mol Biol Evol 2003						TOTAL	129	18076	121
			Ag-CR1-17		123	Biedler & Tu, Mol Biol Evol 2003
			Ag-CR1-18		89	Biedler & Tu, Mol Biol Evol 2003
			Ag-CR1-19		159	Biedler & Tu, Mol Biol Evol 2003
			Ag-CR1-20		184	Biedler & Tu, Mol Biol Evol 2003
			Ag-CR1-20a	4	184	Biedler & Tu, Mol Biol Evol 2003			recently active
			Ag-CR1-21		399	Biedler & Tu, Mol Biol Evol 2003
			Ag-CR1-22	4	92	Biedler & Tu, Mol Biol Evol 2003			recently active
			Ag-CR1-23		128	Biedler & Tu, Mol Biol Evol 2003
			Ag-CR1-24		24	Biedler & Tu, Mol Biol Evol 2003
			Ag-CR1-25		32	Biedler & Tu, Mol Biol Evol 2003
			Ag-CR1-26		83	Biedler & Tu, Mol Biol Evol 2003
			Ag-CR1-27		128	Biedler & Tu, Mol Biol Evol 2003
			Ag-CR1-28		108	Biedler & Tu, Mol Biol Evol 2003
			Ag-CR1-29		40	Biedler & Tu, Mol Biol Evol 2003
			T1		100	Besansky NJ, Mol Biol Evol, 1990
			T1a	9	301	Biedler & Tu, Mol Biol Evol 2003			recently active
			Q		274	Besansky NJ, Insect Mol Biol 1994
				33	4014
		I	Ag-I-1a		13	Biedler & Tu, Mol Biol Evol 2003
			Ag-I-2	4	48	Biedler & Tu, Mol Biol Evol 2003			recently active
			Ag-I-3		22	Biedler & Tu, Mol Biol Evol 2003		aara8
			Ag-I-4		12	Biedler & Tu, Mol Biol Evol 2003
			Ag-I-5		11	Biedler & Tu, Mol Biol Evol 2003
			Ag-I-6		11	Biedler & Tu, Mol Biol Evol 2003
			Ag-I-7		56	Biedler & Tu, Mol Biol Evol 2003
				4	173
		Jockey	Ag-Jock-Ele1	3	19	Biedler & Tu, Mol Biol Evol 2003			recently active
			Ag-Jock-Ele2		15	Biedler & Tu, Mol Biol Evol 2003
			Ag-Jock-Ele3		9	Biedler & Tu, Mol Biol Evol 2003
			Ag-Jock-Ele4		10	Biedler & Tu, Mol Biol Evol 2003
			Ag-Jock-Ele5		8	Biedler & Tu, Mol Biol Evol 2003
			Ag-Jock-Ele6		7	Biedler & Tu, Mol Biol Evol 2003
			Ag-Jock-Ele7	2	16	Biedler & Tu, Mol Biol Evol 2003			recently active
			Ag-Jock-Ele8		13	Biedler & Tu, Mol Biol Evol 2003
			Ag-Jock-Ele9		19	Biedler & Tu, Mol Biol Evol 2003
			Ag-Jock-Ele10		23	Biedler & Tu, Mol Biol Evol 2003
			Ag-Jock-Ele11		6	Biedler & Tu, Mol Biol Evol 2003
			Ag-Jock-Ele12	3	27	Biedler & Tu, Mol Biol Evol 2003			recently active
			Ag-Jock-Ele13	1	29	Biedler & Tu, Mol Biol Evol 2003			recently active
			Ag-Jen-1	5	25	Biedler & Tu, Mol Biol Evol 2003			recently active
			Ag-Jen-2		27	Biedler & Tu, Mol Biol Evol 2003
			Ag-Jen-3		14	Biedler & Tu, Mol Biol Evol 2003
			Ag-Jen-4		38	Biedler & Tu, Mol Biol Evol 2003
			Ag-Jen-5		23	Biedler & Tu, Mol Biol Evol 2003
			Ag-Jen-6		10	Biedler & Tu, Mol Biol Evol 2003
			Ag-Jen-7		20	Biedler & Tu, Mol Biol Evol 2003
			Ag-Jen-8		16	Biedler & Tu, Mol Biol Evol 2003
			Ag-Jen-9		26	Biedler & Tu, Mol Biol Evol 2003
			Ag-Jen-10		31	Biedler & Tu, Mol Biol Evol 2003
			Ag-Jen-11	3	25	Biedler & Tu, Mol Biol Evol 2003
			Ag-Jen-12		11	Biedler & Tu, Mol Biol Evol 2003
				17	467
		L1	Ag-L1-1		23	Biedler & Tu, Mol Biol Evol 2003
			Ag-L1-2	2	59	Biedler & Tu, Mol Biol Evol 2003
			Ag-L1-3		7	Biedler & Tu, Mol Biol Evol 2003
			Ag-L1-4		34	Biedler & Tu, Mol Biol Evol 2003
			Ag-L1-5	4	27	Biedler & Tu, Mol Biol Evol 2003
			Iseag	?	?	Kojima K.K. and Fujiwara H. Mol Biol Evol 2004
				6	150
		L2	Ag-L2-1	2	86	Biedler & Tu, Mol Biol Evol 2003
			Ag-L2-2		24	Biedler & Tu, Mol Biol Evol 2003
			Ag-L2-3		53	Biedler & Tu, Mol Biol Evol 2003
			L2B	?	?	Kojima K.K. and Fujiwara H Mol. Biol. Evol 2003
				2	163
		Loner	Ag-Loner-1	2	86	Biedler & Tu, Mol Biol Evol 2003			recently active
			Ag-Loner-2		24	Biedler & Tu, Mol Biol Evol 2003
			Ag-Loner-3		5	Biedler & Tu, Mol Biol Evol 2003
				2	115
		Outcast	Ag-Outcast-1		4	Biedler & Tu, Mol Biol Evol 2003
			Ag-Outcast-2	2	14	Biedler & Tu, Mol Biol Evol 2003
			Ag-Outcast-3		5	Biedler & Tu, Mol Biol Evol 2003
			Ag-Outcast-4		4	Biedler & Tu, Mol Biol Evol 2003
			Ag-Outcast-5	3	27	Biedler & Tu, Mol Biol Evol 2003
			Ag-Outcast-6	3	24	Biedler & Tu, Mol Biol Evol 2003
			Ag-Outcast-7		9	Biedler & Tu, Mol Biol Evol 2003
			Ag-Outcast-8		5	Biedler & Tu, Mol Biol Evol 2003
			Ag-Outcast-9		8	Biedler & Tu, Mol Biol Evol 2003
			Ag-Outcast-10		8	Biedler & Tu, Mol Biol Evol 2003
			Ag-Outcast-11		4	Biedler & Tu, Mol Biol Evol 2003
				8	112
		R1	Ag-R1-1		20	Biedler & Tu, Mol Biol Evol 2003
			Ag-R1-2		7	Biedler & Tu, Mol Biol Evol 2003
			Ag-R1-3		16	Biedler & Tu, Mol Biol Evol 2003
			Ag-R1-4		18	Biedler & Tu, Mol Biol Evol 2003
			Ag-R1-5		7	Biedler & Tu, Mol Biol Evol 2003
			Ag-R1-6		38	Biedler & Tu, Mol Biol Evol 2003
			Ag-R1-7		30	Biedler & Tu, Mol Biol Evol 2003
			Ag-R1-8		5	Biedler & Tu, Mol Biol Evol 2003
			Ag-R1-9		9	Biedler & Tu, Mol Biol Evol 2003
			Ag-R1-10		4	Biedler & Tu, Mol Biol Evol 2003
			Ag-R1-11		60	Biedler & Tu, Mol Biol Evol 2003
			Ag-R1-12		25	Biedler & Tu, Mol Biol Evol 2003
			Ag-R1-13		42	Biedler & Tu, Mol Biol Evol 2003
			Ag-R1-14		36	Biedler & Tu, Mol Biol Evol 2003
			HidaAG1	**	6	Kojima K.K. and Fujiwara H Mol. Biol. Evol 20(3), 351-361 (2003).
			MinoAG	**	5	Kojima K.K. and Fujiwara H Mol. Biol. Evol 20(3), 351-361 (2003).
			NotoAG	**	4	Kojima K.K. and Fujiwara H Mol. Biol. Evol 20(3), 351-361 (2003).
			Waldo1_AG	**	11	Kojima K.K. and Fujiwara H Mol. Biol. Evol 20(3), 351-361 (2003).
			WaldoAG-2	**	11	Kojima K.K. and Fujiwara H Mol. Biol. Evol 20(3), 351-361 (2003).						**The total number of identified 3' ends of elements/
				0	354
		R4	DongAG	**	2	Kojima K.K. and Fujiwara H Mol. Biol. Evol 20(3), 351-361 (2003).
			Ag-R4-1		7	Biedler & Tu, Mol Biol Evol 2003
					9
		R6	R6Ag1	**	11	Kojima K.K. and Fujiwara H Mol. Biol. Evol 20(3), 351-361 (2003).
			R6Ag2	**	22	Kojima K.K. and Fujiwara H Mol. Biol. Evol 20(3), 351-361 (2003).
			R6Ag3	**	3	Kojima K.K. and Fujiwara H Mol. Biol. Evol 20(3), 351-361 (2003).
					36
		R7	R7Ag1	**	4	Kojima K.K. and Fujiwara H Mol. Biol. Evol 20(3), 351-361 (2003).
			R7Ag2	**	10	Kojima K.K. and Fujiwara H Mol. Biol. Evol 20(3), 351-361 (2003).
					14
		RT	RT2	16		Besansky NJ et al. Mol Cell Biol, 1992 and TEFAM
			RT1	30		Besansky NJ et al. Mol Cell Biol, 1992 and TEFAM
			RTAg3			Kojima K.K. and Fujiwara H Mol. Biol. Evol 20(3), 351-361 (2003).
			RTAg4			Kojima K.K. and Fujiwara H Mol. Biol. Evol 20(3), 351-361 (2003).
				46
		RTE	RTE1	7	1950	Biedler & Tu, Mol Biol Evol 2003 and AnoTExcel
			RTE2	4	519	Biedler & Tu, Mol Biol Evol 2003 and AnoTExcel
			RTE3	?	?	Jurka J. RB 2009
				11	2469
		SINEX	SINEX-1	0	10000	Kapitonov V.V. and Jurka J. RB, 2004
		SINEX	SINEX-2		uninformed	Jurka J. RB 2009
				0	10000
TOTAL				129	18076

## Sheet: CLASS II
CLASS II
Class	Order	Superfamily	Family Names	Copy Number Full* individual sequences	Truncated	MITEs	Reference
II		Harbinger	Harbinger1	20			Kapitonov V.V. and Jurka J DNA and Cell Biol 2003							Full	Truncated	MITEs	Number of families
			Harbinger1N			100	Kapitonov V.V. and Jurka J DNA and Cell Biol 2003						Harbinger	20	0	1100	3
			Harbinger1N2			1000	Kapitonov V.V. and Jurka J DNA and Cell Biol 2003						hAT	10	365		10
				20	0	1100							Helitron				3
		hAT	hAT1	6	0		Kapitonov V.V., Pavlicek A. and Jurka J. RB 2003						Ikirara		50		1
			Pegasus	0	35		Besansky J.N. et al Genetica. 1995, Mukabayire O, Besansky NJ. Chrmomossoma1996						Mariner*	30	1550		24
			Pegasus A	4	0		Besansky J.N. et al 1995, 1996						P	304		2570	15
			hAT2	unknown			Kapitonov V.V. and Jurka J. RB 2005						PiggyBac	5	20		2
			hATN1		100		Kapitonov V.V. and Jurka J. RB 2002						Tc1	100	544	424	23
			hATN2		?		Kapitonov V.V. and Jurka J. RB 2003						Transib		100		6
			hATN3		?		Kapitonov V.V. and Jurka J. RB 2004						MITE-like	0		650	39
			hATN4		100		Kapitonov V.V., Pavlicek A. and Jurka J RB 2003						TOTAL	469	2629	4744	126
			hATN5		100		Kapitonov V.V. and Jurka J. RB 2003
			hATN6		30		Kapitonov V.V. and Jurka J. RB 2003
				10	365
		Helitron	Helitron1	?			Kapitonov V.V. and Jurka J. RB 2002
			Helitron2	?			Kapitonov V.V. and Jurka J. RB 2002
			Helitron2N		?		Kapitonov V.V. and Jurka J. RB 2002
				?	?
		Ikirara	Ikirara 1		50		Romans et al 1998
					50
		mariner	Mariner1	30			Robertson and Lampe. Mol Biol Evol, 1995
			Mariner2	?			Jurka, RB 2009
			MarinerN1		179		Kapitonov V.V. and Jurka J. RB 2002
			MarinerN2		150		Kapitonov V.V. and Jurka J. RB 2002
			MarinerN3a		unknown		Kapitonov V.V. and Jurka J. RB 2003
			MarinerN3		unknown		Kapitonov V.V. and Jurka J. RB 2003
			MarinerN4		50	several subfamilies	Kapitonov V.V. and Jurka J. RB 2003
			MarinerN5		100		Kapitonov V.V. and Jurka J. RB 2003
			MarinerN6		100		Kapitonov V.V. and Jurka J. RB 2003
			MarinerN7		500		Kapitonov V.V. and Jurka J. RB 2003
			MarinerN8		50		Kapitonov V.V. and Jurka J. RB 2003
			MarinerN9		100		Kapitonov V.V. and Jurka J. RB 2003
			MarinerN10		100	several subfamilies	Kapitonov V.V. and Jurka J. RB 2003
			MarinerN11		101	several subfamilies	Kapitonov V.V. and Jurka J. RB 2003
			MarinerN12		20		Kapitonov V.V. and Jurka J. RB 2003
			MarinerN13		100		Kapitonov V.V. and Jurka J. RB 2003
			MarinerN14		unknown		Kapitonov V.V. and Jurka J. RB 2005
			MarinerN15		unknown		Jurka, RB 2009
			MarinerN16		unknown		Jurka, RB 2009
			MarinerN17		unknown		Jurka, RB 2009
			MarinerN18		unknown		Jurka, RB 2009
			MarinerN19		unknown		Jurka, RB 2009
			MarinerN20		unknown		Jurka, RB 2010
			MarinerN21		unknown		Jurka, RB 2010
				30	1550
		P	P1	41			Quesneville, et al 2006		Kapitonov V.V. and Jurka J. RB 2002
			P2	34		132	Quesneville, et al 2006		Kapitonov V.V. and Jurka J. RB 2002
			P3	41			Quesneville, et al 2006		Kapitonov V.V. and Jurka J. RB 2002
			P4	58		405	Quesneville, et al 2006		Kapitonov V.V. and Jurka J. RB 2002
			P6	3			Quesneville, et al 2006
			P8	17		44	Quesneville, et al 2006
			P11				Quesneville, et al 2006
			P12	41		909	Quesneville, et al 2006
			P13	35		509	Quesneville, et al 2006
			P15	34		571	Quesneville, et al 2006
				304		2570
		PiggyBac	PiggyBac	5	0		Kapitonov V.V. and Jurka J. RB 2003
			PiggyBacN1	0	20		Kapitonov V.V. and Jurka J. RB 2003
				5	20
		Tc1	Tc1	50			Grossman L.G. et al 1999
			Tc1N1	0	100s		Kapitonov V.V. and Jurka J. RB 2002
			Tc1N2	0	100		Kapitonov V.V. and Jurka J. RB 2003
			Tsessebeii @	10	112	143	Grossman, G.L. et al, GENETICA 1999
		Topi	Topi1 @	12	73	15	Grossman, G.L. et al, GENETICA 1999 Coy and Tu. Insect Mol Biol, 2005						/ @ the elements considered MITE have not been considered as such in the original paper
			Topi2 @	10	61	43	Grossman, G.L. et al, GENETICA 1999 Coy and Tu. Insect Mol Biol, 2005						they have TIRs and are considered non-autonomous
			Topi3 @	1	11	5	Grossman, G.L. et al, GENETICA 1999 Coy and Tu. Insect Mol Biol, 2005
			Tango	1	11	26	Grossman, G.L. et al, GENETICA 1999 Coy and Tu. Insect Mol Biol, 2005
			Tiang @	6	33	5	Grossman, G.L. et al, GENETICA 1999 Coy and Tu. Insect Mol Biol, 2005
			Frisky	1	9	1	dA. Warren, R. Parkes, J. Kirk and J. Crampton, unpublished data, in Coy and Tu
			Sunny	0	14	1	Grossman, G.L. et al, GENETICA 1999 Coy and Tu. Insect Mol Biol, 2005
		Gambol	Kiwi	1	7	36	Grossman, G.L. et al, GENETICA 1999 Coy and Tu. Insect Mol Biol, 2005
			Ozzie	1	1	15	Grossman, G.L. et al, GENETICA 1999 Coy and Tu. Insect Mol Biol, 2005
			Whistler	1	6	33	Grossman, G.L. et al, GENETICA 1999 Coy and Tu. Insect Mol Biol, 2005
			Mango	1	6	0	Grossman, G.L. et al, GENETICA 1999 Coy and Tu. Insect Mol Biol, 2005
			AgH1	2	9	24	H. Seok, H. Shao and Z. Tu, unpublished data.
			Parker	1	1	22	Grossman, G.L. et al, GENETICA 1999 Coy and Tu. Insect Mol Biol, 2005
			Pags	1	2	0	Grossman, G.L. et al, GENETICA 1999 Coy and Tu. Insect Mol Biol, 2005
			Lovejoy	1	43	0	Grossman, G.L. et al, GENETICA 1999 Coy and Tu. Insect Mol Biol, 2005
			Watteau	0	1	nd	Grossman, G.L. et al, GENETICA 1999 Coy and Tu. Insect Mol Biol, 2005
			Pi-Pi	0	11	36	Grossman, G.L. et al, GENETICA 1999 Coy and Tu. Insect Mol Biol, 2005
			Piper	0	12	2	Grossman, G.L. et al, GENETICA 1999 Coy and Tu. Insect Mol Biol, 2005
			Julo	0	21	17	Grossman, G.L. et al, GENETICA 1999 Coy and Tu. Insect Mol Biol, 2005
				100	544	424
		Transib	Transib1_AG	several			Kapitonov V.V. and Jurka J. RB 2002
			Transib2_AG	?			Kapitonov V.V. and Jurka J. RB 2002
			Transib3_AG	?			Kapitonov V.V. and Jurka J. RB 2002
			TransibN1_AG		100		Kapitonov V.V. and Jurka J. RB 2003
			TransibN2_AG		25		Kapitonov V.V. and Jurka PLOS Biol 2005
			TransibN3_AG		?		Kapitonov V.V. and Jurka J. RB 2003
					100
		MITE-like	Clu-11			65	Fernandez Medina et al 20011
			Clu-111			6	Fernandez Medina et al 20011
			Clu-12			64	Fernandez Medina et al 20011
			Clu-121			5	Fernandez Medina et al 20011
			Clu-87			9	Fernandez Medina et al 20011
			Clu-13			60	Fernandez Medina et al 20011
			Clu-137			4	Fernandez Medina et al 20011
			Clu-144			4	Fernandez Medina et al 20011
			Clu-15			51	Fernandez Medina et al 20011
			Clu-151			4	Fernandez Medina et al 20011
			Clu-162			3	Fernandez Medina et al 20011
			Clu-164			3	Fernandez Medina et al 20011
			Clu-166			3	Fernandez Medina et al 20011
			Clu-168			3	Fernandez Medina et al 20011
			Clu-186			3	Fernandez Medina et al 20011
			Clu-19			40	Fernandez Medina et al 20011
			Clu-197			3	Fernandez Medina et al 20011
			Clu-43			21	Fernandez Medina et al 20011
			Clu-240			3	Fernandez Medina et al 20011
			Clu-25			32	Fernandez Medina et al 20011
			Clu-27			30	Fernandez Medina et al 20011
			Clu-31			26	Fernandez Medina et al 20011
			Clu-38			24	Fernandez Medina et al 20011
			Clu-39			22	Fernandez Medina et al 20011
			Clu-40			22	Fernandez Medina et al 20011
			Clu-44			21	Fernandez Medina et al 20011
			Clu-48			19	Fernandez Medina et al 20011
			Clu-50			19	Fernandez Medina et al 20011
			Clu-52			18	Fernandez Medina et al 20011
			Clu-58			15	Fernandez Medina et al 20011
			Clu-61			15	Fernandez Medina et al 20011
			Clu-66			14	Fernandez Medina et al 20011
			Clu-75			11	Fernandez Medina et al 20011
			Clu-97			8	Fernandez Medina et al 20011
			DNA1			?	Jurka, J. RB 2010
			DNA2			?	Jurka, J. RB 2011
			DNA3			?	Jurka, J. RB 2012
			DNA4			?	Jurka, J. RB 2013
			DNA5			?	Jurka, J. RB 2014
						650
			TOTAL	469	2629	4744

## Sheet: RESUME
LTR
Superfam	No of sequences			No of families
	Full	Truncated	Solo-LTR
Copia	52	0	72	10
Gypsy	415	155	421	78
PaoBEL	247	21	162	39
TOTAL	714	176	655	127
NLTR						Super families	Families	Sequences
Superfam	No of sequences		No of families		LTR	3	127	1545
	Full	Truncated			NLTR	14	121	18205
CR1	33	4014	31		Class II	10	123	7842
I	4	173	7
Jockey	17	467	25
L1	6	150	6
L2	2	163	4
Loner	2	115	3
Outcast	8	112	11
R1	0	354	19
R4	0	9	2
R6	0	36	3
R7	0	14	2
RT	46	0	4
RTE	11	2469	2
SINEX	0	10000	2
TOTAL	129	18076	121
Class II
Superfam	No of sequences			No of families
	Full	Truncated	MITEs
Harbinger	20	0	1100	3
hAT	10	365		10
Ikirara		50		1
Mariner*	30	1550		24
P	304		2570	15
PiggyBac	5	20		2
Tc1	100	544	424	23
Transib		100		6
MITE-like	0		650	39
Helitron				3
TOTAL	469	2629	4744	123
